# Supplementary material for: Complementary Feeding Indicators in Relation to Micronutrient Status of Ghanaian Children Aged 6–23 Months: Results from a National Survey
Source: Life (Basel). 2021 Sep 15;11(9):969. doi: 10.3390/life11090969 (PMC8468967; doi:10.3390/life11090969)
Supplement: Supplementary file 1 [file life-11-00969-s001.zip]

Archive with 1 entries (1 files):
- life-1300468-supplementary.pdf
